# Supplementary material for: Alternative to ZnO to establish balanced intestinal microbiota for weaning piglets
Source: PLoS One. 2022 Mar 17;17(3):e0265573. doi: 10.1371/journal.pone.0265573 (PMC8929640; doi:10.1371/journal.pone.0265573)
Supplement: S1 Table — (XLSX) [file pone.0265573.s005.xlsx]

## Sheet: Prestarter
		pre-starter NC	pre-starter PC	pre-starter Trial
COMPOSITION	Unit
Barley	%	11.5	11.5	11.5
Corn (Crude Protein 6.43%)	%	37.325	37.015	37.225
Wheat	%	15	15	15
Full fat soy	%	5	5	5
Extr. Soy	%	11.75	11.75	11.75
Sunflower seed oil	%	2	2	2
Feed Yeast	%	2	2	2
Vegetable Protein Concentrate (VPC 65%)	%	5	5	5
Acidifier (Panacid Lac Dry)	%	0.2	0.2	0.2
Toxin binder (Escent S)	%	0.2	0.2	0.2
Aroma (Luctarom 37318Z)	%	0.025	0.025	0.025
Protein concentrate (Suggi, 10%)	%	10	10	10
Zincopremix (ZnO 1000 mg/g)	%		0.31
Trial feed additive	%			0.1
Total		100	100	100
NUTRITIONAL PARAMETERS	Unit
Raw protein	%	17.689	17.669	17.528
Raw fat	%	7.077	7.067	6.998
Raw fiber	%	3.02	3.013	2.964
Raw ash	%	5.428	5.425	5.405
DE swine	MJ/kg	12.623	12.579	12.266
Lysin	%	1.183	1.183	1.178
Methionin	%	0.408	0.408	0.405
Cystein	%	0.23	0.23	0.226
Met + Cys	%	0.696	0.695	0.689
Treonin	%	0.743	0.742	0.737
Triptophane	%	0.219	0.219	0.218
Arginin	%	0.894	0.893	0.887
Izoleucine	%	0.613	0.613	0.608
Leucine	%	1.152	1.15	1.133
Valin	%	0.7	0.699	0.693
Histidine	%	0.337	0.336	0.332
Phenilalanine	%	0.725	0.724	0.717
Tyrosine	%	0.393	0.392	0.387
Glycine	%	0.627	0.626	0.62
Serine	%	0.64	0.639	0.632
Proline	%	0.895	0.894	0.881
Alanine	%	0.799	0.797	0.787
Asparagic acid	%	1.203	1.202	1.193
Glutamine	%	2.801	2.797	2.772
Calcium	%	0.797	0.797	0.796
Phosporous	%	0.543	0.542	0.536
Vitamin-A (retinil-acetate, 3a E 672 (a))	IU/kg	16000	16000	16000
Vitamin-D3 (kolekalciferol, 3a E 671)	IU/kg	2000	2000	2000
Vitamin-E (RRR-alpha-tokopherol, 3a700)	IU/kg	150	150	150
Vitamin-K3	mg/kg	4.2	4.2	4.2
Vitamin-B1	mg/kg	2.4	2.4	2.4
Vitamin-B2	mg/kg	6	6	6
Niacin	mg/kg	32	32	32
Pantotenic acid	mg/kg	14	14	14
Vitamin-B6	mg/kg	4	4	4
Biotin	mg/kg	0.16	0.16	0.16
Pholic acid	mg/kg	0.6	0.6	0.6
Vitamin-B12	mg/kg	0.04	0.04	0.04
Cholin-cloride	mg/kg	600	600	600
Manganase	mg/kg	126.581	126.556	126.378
Zinc	mg/kg	133.73	2613.67	133.247
Copper	mg/kg	162.388	162.382	162.337
Iron	mg/kg	180.86	180.759	180.047
Selenium	mg/kg	0.517	0.517	0.514
Cobalt	mg/kg	0.067	0.067	0.066
Molibden	mg/kg	0.959	0.958	0.949
Iodine	mg/kg	3.095	3.094	3.092
Phytase	FTU/kg	500	500	500
Xylanase	BXU/kg	610	610	610
Glucanase	FXU/kg	76	76	76
