# Supplementary material for: Alternative to ZnO to establish balanced intestinal microbiota for weaning piglets
Source: PLoS One. 2022 Mar 17;17(3):e0265573. doi: 10.1371/journal.pone.0265573 (PMC8929640; doi:10.1371/journal.pone.0265573)
Supplement: S2 Table — (XLSX) [file pone.0265573.s006.xlsx]

## Sheet: Starter
		Starter NC	Starter PC	Starter Trial
Composition	Unit
Corn	%	38.51	38.2	38.41
Barley	%	32.73	32.73	32.73
Extr.Soy	%	20	20	20
Sunflower seed oil	%	2.34	2.34	2.34
Feed yeast	%	3	3	3
Feed lime	%	1	1	1
Monocalcium phosphate	%	1.1	1.1	1.1
Feed salt	%	0.4	0.4	0.4
L-Lys-HCl	%	0.3	0.3	0.3
DL-Methionine	%	0.1	0.1	0.1
Aroma (Luctarom 37318Z)	%	0.02	0.02	0.02
Premix 0.5	%	0.5	0.5	0.5
Zincopremix (ZnO 1000 mg/g)	%		0.31
Trial feed additive	%			0.1
Total		100	100	100
NUTRITIONAL PARAMETERS	Unit
Raw protein	%	16.566	16.674	16.633
Raw fat	%	4.297	4.323	4.309
Raw fiber	%	4.112	4.179	4.158
Raw ash	%	5.215	5.236	5.231
DE swine	MJ/kg	13.795	13.961	13.889
Lysin	%	1.082	1.086	1.084
Methionin	%	0.355	0.357	0.356
Cystein	%	0.278	0.28	0.279
Met + Cys	%	0.632	0.637	0.635
Treonin	%	0.629	0.633	0.631
Triptophane	%	0.2	0.202	0.201
Calcium	%	0.785	0.786	0.786
Phosporous	%	0.621	0.625	0.624
Vitamin-A (retinil-acetate, 3a E 672 (a))	IU/kg	14450	14450	14450
Vitamin-D3 (kolekalciferol, 3a E 671)	IU/kg	2100	2100	2100
Vitamin-E (RRR-alpha-tokopherol, 3a700)	IU/kg	42.5	42.5	42.5
Vitamin-K3	mg/kg	2.1	2.1	2.1
Vitamin-B1	mg/kg	1.75	1.75	1.75
Vitamin-B2	mg/kg	7	7	7
Niacin	mg/kg	35	35	35
Pantotenic acid	mg/kg	9.8	9.8	9.8
Vitamin-B6	mg/kg	3.5	3.5	3.5
Biotin	mg/kg	0.21	0.21	0.21
Pholic acid	mg/kg	1.4	1.4	1.4
Vitamin-B12	mg/kg	0.021	0.021	0.021
Vitamin-C	mg/kg	9.31	9.31	9.31
Cholin-cloride	mg/kg	360	360	360
Manganase	mg/kg	77.139	77.299	77.259
Zinc	mg/kg	143.86	2,932.611	144.084
Copper	mg/kg	41.187	41.264	41.254
Iron	mg/kg	268.432	269.773	269.609
Selenium	mg/kg	0.37	0.371	0.371
Cobalt	mg/kg	0.271	0.272	0.272
Molibden	mg/kg	1.087	1.081	1.089
Iodine	mg/kg	0.894	0.897	0.896
