# Supplementary material for: Alternative to ZnO to establish balanced intestinal microbiota for weaning piglets
Source: PLoS One. 2022 Mar 17;17(3):e0265573. doi: 10.1371/journal.pone.0265573 (PMC8929640; doi:10.1371/journal.pone.0265573)
Supplement: S3 Table — (XLSX) [file pone.0265573.s007.xlsx]

## Sheet: Munka1
Supplementary Table 3 Fecal consistency scores according to Jamalludeen et al. in E2.
Treatment	T				PC				NC				Other informations
replicates (pens)	1	2	3	4	1	2	3	4	1	2	3	4
day 14	0	1	1	0	1	1	1	0	1	1	0	0	start of feed additives
day 15	0	0	1	1	1	1	1	1	1	1	1	0
day 16	1	1	0	0	0	0	0	1	1	1	0	1
day 17	1	0	1	1	1	1	1	1	1	1	0	1
day 18	0	1	1	0	1	1	1	0	1	1	0	0
day 19	0	0	0	1	1	1	1	1	1	1	1	1
day 20	0	0	0	0	0	0	0	0	0	0	1	0
day 21	1	0	0	1	0	0	0	1	1	1	0	0	first fecal sample (3W)
day 22	0	0	0	0	1	1	1	1	0	0	1	1
day 23	0	1	0	1	0	0	1	1	1	0	1	1
day 24	0	1	1	0	0	0	0	1	0	1	1	0
day 25	0	0	1	1	0	0	1	1	1	0	0	1
day 26	0	1	0	1	0	0	1	1	1	0	1	1
day 27	1	0	1	0	0	1	1	0	1	1	0	1
day 28	0	0	0	1	0	1	0	0	1	1	0	0	weaning
day 29	1	0	0	0	0	0	1	0	0	1	0	0
day 30	0	0	1	0	1	1	1	1	1	1	1	0
day 31	0	0	0	1	1	1	1	1	1	1	1	1
day 32	1	0	0	1	0	0	0	1	1	1	0	0
day 33	0	0	0	0	1	1	1	1	0	0	1	1
day 34	0	1	0	1	0	0	1	0	1	0	1	1
day 35	0	1	1	1	1	0	1	1	0	1	0	1
day 36	1	0	0	1	0	1	0	0	1	0	0	0
day 37	0	0	1	0	1	0	1	1	1	0	1	1
day 38	1	1	0	0	0	0	0	0	1	0	1	0
day 39	1	0	1	1	1	0	1	1	1	0	1	1
day 40	0	0	1	0	1	0	1	1	1	0	1	1
day 41	0	1	1	1	0	1	1	1	1	1	1	1
day 42	0	0	0	0	0	0	1	0	1	1	1	1	second fecal sample (6W)
day 43	0	1	0	0	0	0	0	0	1	0	1	1
day 44	0	1	1	0	0	0	0	1	0	1	1	0
day 45	0	0	1	1	0	0	1	1	1	0	0	1
day 46	0	1	0	1	0	0	1	1	1	0	1	1
day 47	0	1	0	1	0	0	1	1	1	0	1	1
day 48	0	1	0	1	0	0	0	1	1	0	1	1
day 49	1	1	0	1	0	0	1	1	1	0	1	0
day 50	1	0	1	1	1	0	0	1	1	0	1	1
day 51	0	1	1	1	1	0	1	0	0	1	0	1
day 52	1	0	0	0	0	1	1	1	1	0	0	0
day 53	0	0	1	1	1	0	1	0	1	0	1	1
day 54	0	1	1	1	0	1	1	1	1	1	1	1
day 55	1	0	1	0	1	1	1	1	1	1	1	1
day 56	0	1	1	1	1	1	0	1	1	0	0	1
day 57	1	0	1	1	0	0	0	0	1	1	1	0
day 58	0	0	0	1	0	1	1	0	0	1	1	1
day 59	0	0	0	0	0	1	1	1	1	1	0	1
day 60	1	0	0	0	0	0	1	0	0	1	0	1
day 61	1	0	0	1	0	0	1	0	1	0	1	1
day 62	0	0	1	0	1	0	1	0	1	0	0	0
day 63	0	0	1	1	1	1	0	1	1	1	0	1
day 64	0	0	0	1	1	0	1	0	0	0	0	0
day 65	1	0	0	1	0	0	0	1	1	1	0	1
day 66	0	0	0	1	1	1	1	1	1	1	1	1
day 67	1	0	0	1	0	0	0	1	1	1	0	0
day 68	0	0	0	0	1	1	1	1	0	0	1	1
day 69	1	1	0	0	1	0	0	1	1	1	0	1
day 70	0	0	0	0	0	0	0	0	0	0	1	0
day 71	1	0	1	1	0	1	1	0	1	1	0	1
day 72	0	0	0	1	0	1	0	0	1	1	0	0
day 73	1	0	0	1	0	0	1	0	0	1	0	0
day 74	0	0	1	0	1	1	1	1	1	1	1	0
day 75	0	1	0	1	0	0	1	1	0	1	0	0
day 76	1	0	0	1	1	1	1	0	1	1	1	0
day 77	1	0	1	0	0	0	0	1	0	1	1	0
day 78	1	1	0	1	1	1	1	0	1	1	1	1
day 79	0	1	1	0	1	0	1	0	1	0	0	1
day 80	0	0	1	1	1	1	1	0	1	0	1	0
day 81	1	1	0	0	0	0	0	1	1	1	0	1
day 82	1	0	1	1	1	1	1	1	1	1	0	1
day 83	0	1	1	0	1	1	1	0	1	1	0	0
day 84	1	0	1	1	0	1	1	0	1	1	1	1
day 85	0	0	1	1	0	0	0	1	0	1	0	1
day 86	0	1	1	0	1	1	0	0	0	0	0	0
day 87	1	1	1	0	0	0	0	1	1	1	1	0
day 88	1	0	0	0	1	0	0	1	1	1	0	0
day 89	1	1	1	1	0	0	1	1	1	1	1	0
day 90	0	1	0	1	1	1	0	1	0	1	1	0
day 91	0	1	1	0	1	1	0	0	1	1	0	0	end of the experiment, third fecal sample (13W)
