# Supplementary material for: Alternative to ZnO to establish balanced intestinal microbiota for weaning piglets
Source: PLoS One. 2022 Mar 17;17(3):e0265573. doi: 10.1371/journal.pone.0265573 (PMC8929640; doi:10.1371/journal.pone.0265573)
Supplement: S4 Table — (XLSX) [file pone.0265573.s008.xlsx]

## Sheet: data
	Supplementary Table 4 Base sequence informations of all samples
	Samples	Nb domain	Nb phylum	Nb class	Nb order	Nb family	Nb genus	Nb species	Nb sequences	Nb OTUs
	T_3W	2	13	18	28	58	182	251	128492	571
	PC_3W	2	13	18	29	60	186	262	180941	588
	NC_3W	2	13	18	29	57	179	249	146602	569
	ALL 3W1	2	14	19	30	62	195	277	456035	676
	T_6W	2	14	19	29	61	194	271	110240	672
	PC_6W	2	12	17	27	58	186	262	170226	634
	NC_6W	2	13	18	28	60	190	268	101818	651
	ALL 6W1	2	14	19	29	61	195	281	382284	704
	T_12W	2	14	19	27	55	176	237	165248	610
	PC_12W	2	12	17	27	56	180	250	151534	630
	NC_12W	2	12	17	27	57	184	256	179120	643
	ALL 12W1	2	14	19	29	60	192	269	495902	676
	ALL	2	14	19	30	62	198	284	1334221	721
	1: For age-merged data, pooled sequence values of treatments are indicated.
