# Supplementary material for: Alternative to ZnO to establish balanced intestinal microbiota for weaning piglets
Source: PLoS One. 2022 Mar 17;17(3):e0265573. doi: 10.1371/journal.pone.0265573 (PMC8929640; doi:10.1371/journal.pone.0265573)
Supplement: S5 Table — (XLSX) [file pone.0265573.s009.xlsx]

## Sheet: Munka1
Supplementary Table 5 Alfa diversity indices of all samples grouped by age or treatment
Samples	Observed species	Chao1 index	se. chao1	ACE index	Shannon index	Simpson index
T_3W	571	658.39	25.69	642.88	4.96	0.970
PC_3W	588	637.50	17.60	623.01	4.99	0.980
NC_3W	569	622.32	16.84	621.35	4.72	0.957
Av 3W1	576.00±10.44a	639.40±18.11a		629.08±11.98a	4.89±0.15a	0.969±0.012
T_6W	672	694.04	9.82	688.83	5.37	0.940
PC_6W	634	691.24	20.74	674.02	5.08	0.983
NC_6W	651	694.97	16.21	676.97	5.17	0.967
Av 6W1	652.33±19.03b	693.42±1.94b		679.94±7.84c	5.21±0.15b	0.963±0.021
T_12W	610	649.20	14.72	649.71	5.06	0.952
PC_12W	630	661.50	15.94	646.77	5.35	0.962
NC_12W	643	656.14	7.14	653.91	5.04	0.957
Av 12W1	627.67±16.62b	655.61±6.17a		650.13±3.59b	5.15±0.17b	0.957±0.005
Av T2	641±43.84	671.60±31.71		669.27±27.66	5.22±0.22	0.946±0.008
Av PC2	632±2.83	676.37±21.03		660.40±19.27	5.22±0.19	0.973±0.015
Av NC2	647±5.66	675.56±27.46		665.44±16.31	5.11±0.09	0.962±0.007
1: Average relative abundance of all treatments at same age.
2: Average relative abundance of 6 and 12 weeks data per treatment.
The Simpson index was expressed as 1-D.
a-c: Means with different lowercase letters (age-based differences) differ significantly (P<0.01). There was no treatment-based difference in alpha diversity indices.
